# Supplementary material for: Comparative Molecular Characterization of Novel and Known Piscine Toti-Like Viruses
Source: Viruses. 2021 Jun 3;13(6):1063. doi: 10.3390/v13061063 (PMC8229945; doi:10.3390/v13061063)
Supplement: Supplementary file 1 [file viruses-13-01063-s001.zip]

Archive with 1 entries (1 files):
- viruses-1200254-supplementary.pdf
